# Supplementary material for: Protein phosphatase 1 regulatory subunit 1A regulates cell cycle progression in Ewing sarcoma
Source: Oncotarget. 2020 May 12;11(19):1691–704. doi: 10.18632/oncotarget.27571 (PMC7233808; doi:10.18632/oncotarget.27571)
Supplement: Supplementary file 2 [file oncotarget-11-1691-s002.xlsx]

## Sheet: Sheet1
Supplementary File 1. Average intensity of western blotting bands in three repeats in Figure 2C. *p<0.05 **p<0.01 compared to empty/iLuc
A673
	p-Rb 780/795	p-Rb 807/811	Rb	p21	p27	CDK4/6	CDK2	CyclinD	CyclinE	R1A
empty/iLuc	0.945373	0.377209	1.04231	0.00145454	0.54465	0.881139	0.6876	0.752826	0.671424	0.881908
empty/iR1A-1	*0.360844921354475	**0.0364249599918389	0.651014	**0.973094113221502	*1.12479995919486	0.732618	0.617675	0.681433	0.869666	**0.12942241604662
empty/iR1A-3	*0.178998807187656	**0.0405299678068928	*0.566322931496659	**0.876043710800723	*1.16769274180102	0.693864	0.569465	0.633595	0.90916	*0.242371772673054
T35D/iR1A-1	1.02675	0.570976	0.928179	0.0020678	0.786015	0.684262	0.433705	0.690575	0.843862	1.18403
T35D/iR1A-3	0.971356	0.578943	0.773746	0.000378323	0.700282	0.697691	0.715604	0.715604	0.4733	0.985469
TC71
	p-Rb 780/795	p-Rb 807/811	Rb	p21	p27	CDK4/6	CDK2	CyclinD	CyclinE	R1A
empty/iLuc	0.79112	0.429252	0.596923	0.00886209	0.188033	0.724048	0.363919	1.17201	0.705251	1.07919
empty/iR1A-1	**0.105799097374995	**0.0934520935057503	*0.317987515873442	**0.456541050359798	*0.339378655362988	0.617386	*0.131351612383967	0.821067	0.749674	**0.104302671507694
empty/iR1A-3	**0.0668694884817369	**0.050479181965726	0.369566	**0.611878035384796	*0.301060803347177	0.569205	0.147716	1.06651	0.861639	**0.115232000592421
T35D/iR1A-1	0.934005	0.63475	0.630085	0.00410513	0.134257	0.519233	0.187363	1.05365	0.871575	0.836368
T35D/iR1A-3	0.943021	0.664416	0.430493	*0.0322548281916228	0.139905	0.730781	*0.101473539001756	0.807675	0.81947	0.913111
EWS502
	p-Rb 780/795	p-Rb 807/811	Rb	p21	p27	CDK4/6	CDK2	CyclinD	CyclinE	R1A
empty/iLuc	0.618975	0.296562	0.776327	0.184418	0.255939	0.488102	0.494946	0.987117	0.746968	0.682885
empty/iR1A-1	*0.212439027858758	**0.0802059187417341	**0.0572107111875881	**1.28520030148324	**1.05548287091682	0.350936	0.43302	0.912947	0.737795	**0.142450831212048
empty/iR1A-3	**0.160452531247309	**0.0479092288025011	**0.0413981307915985	**1.08565107668259	**0.885496082080902	0.382247	0.380333	0.90499	0.67002	**0.203817901214124
T35D/iR1A-1	0.634014	0.380095	*0.160327034262298	*0.537422796366578	*0.538606749850361	0.335546	0.358462	0.713398	0.509843	0.812666
T35D/iR1A-3	0.555277	0.57655	*0.198302423591354	0.0474448	0.399403	0.317274	0.380745	0.604003	*0.296727620441748	0.724516
